# Supplementary material for: Evaluating the utility of the Allplex STI Essential Assay to determine the occurrence of urogenital sexually transmitted infections among symptomatic and asymptomatic patients in Cape Town, South Africa
Source: PLoS One. 2023 Nov 29;18(11):e0292534. doi: 10.1371/journal.pone.0292534 (PMC10686431; doi:10.1371/journal.pone.0292534)
Supplement: S1 Dataset — (XLSX) [file pone.0292534.s002.xlsx]

## Sheet: All results combined 230622
Nr	Indication	Sample Type	Gram 1	Wet 1	Culture Results	Age	Sex	NG PCR	NG Ct	CT PCR	CT Ct	UU	UU_CT	NG	NG_CT	MH	MH_CT	MG	MG_CT	UP	UP_CT	CT	CT_CT	TV	TV_CT
1	STI syndrome	Vaginal swab	Pos	Neg	Neg	29	F	Neg		Neg		Neg		Neg		Neg		Neg		Pos	19.07	Neg		Neg
2	STI syndrome	Vaginal swab	Neg	Pos	Neg	43	F	Neg		Neg		Neg		Neg		Pos	12.1	Neg		Neg		Neg		Pos	17.95
3	GBS	Vaginal swab	Neg	Neg	Neg	23	F	Neg		Neg		Neg		Neg		Pos	28.88	Neg		Neg		Neg		Neg
4	STI syndrome	Vaginal swab	Neg	Neg	Neg	8	F	Neg		Neg		Neg		Neg		Neg		Neg		Pos	21.39	Neg		Neg
5	STI syndrome	Vaginal swab	Neg	Neg	Neg	31	F	Pos	37.71	Neg		Pos	19.22	Neg		Pos	31.5	Neg		Neg		Neg		Neg
6	STI syndrome	Vaginal swab	Neg	Neg	Neg	31	F	Neg		Neg		Pos	17.62	Neg		Pos	30.77	Neg		Neg		Neg		Neg
7	GBS	Vaginal swab	Neg	Neg	Neg	24	F	Neg		Neg		Neg		Neg		Neg		Neg		Pos	21.99	Neg		Pos	37.5
8	STI syndrome	Vaginal swab	Neg	Neg	Neg	35	F	Neg		Neg		Neg		Neg		Neg		Neg		Pos	20.99	Neg		Neg
9	STI syndrome	Vaginal swab	Neg	Neg	Neg	7	F	Neg		Neg		Neg		Neg		Neg		Neg		Neg		Neg		Neg
10	STI syndrome	Vaginal swab	Neg	Neg	Neg	5	F	Neg		Neg		Neg		Neg		Neg		Neg		Neg		Neg		Neg
11	GBS	Vaginal swab	Neg	Neg	Neg	24	F	Pos	37.06	Pos	28.35	Neg		Neg		Neg		Neg		Pos	19.81	Pos	27.07	Neg
12	Not stated	Vaginal swab	Neg	Neg	Neg	30	F	Pos	34.98	Neg		Neg		Pos	32.18	Neg		Neg		Pos	22.85	Neg		Neg
13	STI syndrome	Vaginal swab	Neg	Neg	Neg	0	F	Pos	35.32	Neg		Neg		Pos	33.02	Neg		Neg		Pos	16.66	Neg		Neg
14	SNAI	Vaginal swab	Neg	Neg	Neg	13	F	Pos	36.47	Pos	32.58	Pos	31.92	Pos	35.17	Pos	27.84	Neg		Pos	28.41	Pos	30.85	Neg
15	GBS	Vaginal swab	Neg	Neg	Neg	28	F	Pos	36.17	Neg		Neg		Pos	32.23	Neg		Neg		Pos	32.39	Neg		Neg
16	Not stated	Vaginal swab	Neg	Neg	Neg	39	F	Neg		Neg		Pos	31	Neg		Pos	17.73	Neg		Pos	21.72	Neg		Pos	22.1
17	Not stated	Vaginal swab	Neg	Neg	Neg	39	F	Pos	37.11	Neg		Pos	31.4	Neg		Pos	18.35	Neg		Pos	22.2	Neg		Pos	24.04
18	Not stated	Vaginal swab	Neg	Neg	Neg	33	F	Pos	38.99	Neg		Pos	20.92	Neg		Pos	10.41	Neg		Pos	22.28	Neg		Pos	13.02
19	STI syndrome	Vaginal swab	Neg	Neg	Neg	25	F	Pos	36.58	Pos	21.21	Pos	22.37	Neg		Pos	14.61	Neg		Neg		Pos	20.15	Neg
20	Not stated	Vaginal swab	Neg	Neg	Neg	24	F	Neg		Neg		Neg		Neg		Neg		Neg		Neg		Neg		Neg
21	Not stated	Vaginal swab	Neg	Neg	Neg	23	F	Pos	45.63	Neg		Pos	27.51	Neg		Pos	10.02	Neg		Pos	22.73	Neg		Neg
22	Not stated	Vaginal swab	Neg	Neg	Neg	24	F	Neg		Pos	13.39	Neg		Neg		Neg		Neg		Neg		Pos	11.88	Neg
23	STI syndrome	Vaginal swab	Neg	Neg	Neg	7	F	Pos	37.9	Neg		Neg		Neg		Pos	14.54	Neg		Neg		Neg		Neg
24	SNAI	Vaginal swab	Neg	Neg	Neg	14	F	Pos	24.62	Pos	39.8	Neg		Pos	21.68	Neg		Neg		Pos	19.77	Neg		Neg
25	STI syndrome	Vaginal swab	Neg	Neg	Neg	7	F	Neg		Neg		Neg		Neg		Pos	29.84	Neg		Neg		Neg		Neg
26	Not stated	Vaginal swab	Neg	Neg	Neg	36	F	Neg		Neg		Neg		Neg		Neg		Neg		Neg		Neg		Neg
27	STI syndrome	Vaginal swab	Neg	Neg	Neg	31	F	Neg		Neg		Neg		Neg		Pos	34.2	Neg		Pos	20.13	Neg		Neg
28	GBS	Vaginal swab	Neg	Neg	Neg	26	F	Neg		Neg		Neg		Neg		Neg		Neg		Pos	21.88	Neg		Neg
29	GBS	Vaginal swab	Neg	Neg	Neg	23	F	Neg		Neg		Neg		Neg		Neg		Neg		Pos	21.42	Neg		Pos	25.55
30	STI syndrome	Vaginal swab	Neg	Neg	Neg	33	F	Neg		Neg		Neg		Neg		Pos	13.82	Neg		Pos	16.73	Neg		Neg
31	GBS	Vaginal swab	Neg	Neg	Neg	30	F	Pos	36.28	Neg		Pos	18.24	Neg		Pos	18.52	Pos	37.58	Neg		Neg		Neg
32	Not stated	Vaginal swab	Neg	Neg	Neg	21	F	Pos	36.15	Pos	20.58	Neg		Pos	34.24	Pos	14.56	Neg		Neg		Pos	20.04	Neg
33	STI syndrome	Vaginal swab	Neg	Neg	Neg	68	F	Neg		Neg		Neg		Neg		Neg		Neg		Neg		Neg		Neg
34	STI syndrome	Vaginal swab	Neg		Neg	23	F	Pos	37.37	Neg		Neg		Neg		Pos	21.6	Neg		Pos	21.3	Neg		Neg
35	STI syndrome	Culgm	Neg	Neg	Neg	42	M	Pos	37.03	Neg		Neg		Neg		Neg		Neg		Neg		Neg		Neg
36	GBS	Vaginal swab	Neg	Neg	Neg	27	F	Pos	36.86	Neg		Pos	33.47	Neg		Pos	20.26	Neg		Pos	29.6	Neg		Pos	28.37
37	Not stated	Culgm	Neg	Neg	Neg	51	M	Pos	35.34	Neg		Neg		Pos	33.24	Neg		Neg		Neg		Neg		Neg
38	STI syndrome	Vaginal swab	Neg	Neg	Neg	6	F	Pos	37.1	Neg		Neg		Neg		Pos	32.74	Neg		Neg		Neg		Neg
39	Not stated	Vaginal swab	Neg	Neg	Neg	28	F	Pos	35.97	Neg		Pos	27.21	Neg		Pos	22.88	Neg		Pos	29.24	Neg		Neg
40	GBS	Vaginal swab	Neg	Neg	Neg	22	F	Pos	37.11	Neg		Pos	28.89	Neg		Pos	26.79	Neg		Pos	18.16	Neg		Neg
41	STI syndrome	Vaginal swab	Neg	Neg	Neg	34	F	Pos	35.82	Neg		Neg		Neg		Neg		Neg		Pos	22.8	Neg		Neg
42	GBS	Vaginal swab	Neg	Neg	Neg	24	F	Pos	36.76	Pos	31.33	Pos	20.43	Neg		Pos	27.07	Neg		Pos	23.93	Pos	30.66	Neg
43	STI syndrome	Vaginal swab	Neg	Neg	Neg	23	F	Pos	22.81	Neg		Neg		Pos	23.1	Pos	21.41	Neg		Neg		Neg		Neg
44	GBS	Vaginal swab	Neg	Neg	Neg	32	F	Pos	38.3	Pos	21.65	Neg		Neg		Pos	17.03	Neg		Neg		Pos	20.44	Neg
45	GBS	Vaginal swab	Neg	Neg	Neg	28	F	Neg		Neg		Pos	26.72	Neg		Neg		Neg		Neg		Neg		Neg
46	STI syndrome	Culgm	Neg		Neg	25	M	Neg		Neg		Neg		Neg		Neg		Neg		Pos	21.19	Neg		Neg
47	Not stated	Vaginal swab	Neg	Neg	Neg	31	F	Neg		Neg		Neg		Neg		Pos	15.61	Neg		Pos	24.98	Neg		Neg
48	Not stated	Vaginal swab	Neg	Neg	Neg	26	F	Pos	37.27	Neg		Pos	24.74	Neg		Pos	16.99	Neg		Neg		Neg		Neg
49	STI syndrome	Vaginal swab	Neg	Neg	Neg	31	F	Neg		Neg		Pos	35.03	Neg		Pos	15.79	Neg		Pos	32.37	Neg		Neg
50	STI syndrome	Vaginal swab	Neg	Neg	Neisseria gonorrhoeae	8	F	Pos	18.41	Neg		Neg		Pos	15.4	Neg		Neg		Neg		Neg		Neg
51	STI syndrome	Vaginal swab	Neg	Neg	Neg	8	F	Pos	37.21	Neg		Neg		Neg		Pos	22.82	Neg		Pos	22.71	Neg		Neg
52	STI syndrome	Vaginal swab	Neg	Neg	Neg	38	F	Pos	21.95	Pos	39.25	Neg		Pos	19.08	Neg		Neg		Neg		Neg		Neg
53	STI syndrome	Culgm	Neg		Neg	16	M	Pos	34.25	Neg		Pos	21.39	Pos	32.42	Pos	15.26	Neg		Neg		Neg		Neg
54	Not stated	Vaginal Swab	Neg	Neg	Neg	32	F	Pos	36.15	Neg		Neg		Pos	34.05	Neg		Neg		Neg		Neg		Neg
55	Not stated	Vaginal Swab	Neg	Neg	Neg	39	F	Pos	35.38	Neg		Neg		Pos	33.65	Neg		Neg		Neg		Neg		Neg
56	Not stated	Vaginal swab	Neg	Neg	Neg	32	F	Pos	36	Neg		Neg		Neg		Neg		Neg		Neg		Neg		Neg
57	Surgery	Vaginal swab	Neg	Neg	Neg	37	F	Neg		Neg		Neg		Pos	32.79	Neg		Neg		Neg		Neg		Neg
58	SNAI	Vaginal swab	Neg	Neg	Neg	1	F	Pos	33.55	Neg		Neg		Pos	32.3	Neg		Neg		Neg		Neg		Neg
59	GBS	Vaginal swab	Neg	Neg	Neg	32	F	Pos	35.61	Neg		Pos	35.49	Neg		Pos	18.43	Neg		Pos	25.49	Neg		Pos	24.75
60	STI syndrome	Vaginal swab	Neg		Neg	31	M	Pos	35.62	Neg		Neg		Pos	34.75	Neg		Neg		Neg		Neg		Pos	34.62
61	GBS	vaginal swab	Neg	Neg	Neg	37	F	Pos	33.79	Neg		Pos	29.81	Pos	32.55	Pos	19.33	Neg		Neg		Neg		Neg
62	GBS	Vaginal swab	Neg	Neg	Neg	31	F	Pos	35.95	Neg		Neg		Pos	33.65	Neg		Neg		Pos	25.19	Neg		Neg
63	Not stated	Vaginal swab	Neg	Neg	Neg	61	F	Pos	35.06	Neg		Neg		Pos	34.48	Neg		Neg		Pos	20.44	Neg		Neg
64	Not stated	Vaginal swab	Neg	Neg	Neg	24	F	Pos	34.8	Neg		Neg		Pos	33.99	Neg		Neg		Pos	18.37	Neg		Neg
65	STI syndrome	Vaginal swab	Neg	Neg	Neg	4	F	Pos	35.01	Neg		Neg		Pos	33.18	Neg		Neg		Neg		Neg		Neg
66	STI syndrome	Culgm	Neg		Neg	32	M	Pos	21.24	Neg		Neg		Pos	18.44	Neg		Neg		Neg		Neg		Neg
67	STI syndrome	Vaginal swab	Neg	Neg	Neg	69	F	Pos	36.88	Neg		Neg		Neg		Neg		Neg		Neg		Neg		Neg
68	STI syndrome	Culgm	Neg		Neg	57	M	Pos	35.58	Neg		Neg		Pos	33.33	Neg		Neg		Neg		Neg		Neg
69	STI syndrome	Vaginal swab	Neg		Neg	39	F	Pos	40.61	Neg		Neg		Pos	34.46	Neg		Neg		Neg		Neg		Neg
70	Not stated	Vaginal swab	Neg	Neg	Neg	3	F	Pos	35.58	Neg		Neg		Pos	32.67	Neg		Neg		Neg		Neg		Neg
71	STI syndrome	Vaginal swab	Neg	Neg	Neg	49	F	Pos	35.38	Neg		Neg		Neg		Neg		Neg		Neg		Neg		Neg
72	Not stated	Vaginal swab	Neg	Neg	Neg	34	F	Pos	35.62	Neg		Neg		Neg		Pos	25.51	Neg		Pos	25.35	Neg		Pos	20.43
73	GBS	Vaginal swab	Neg	Neg	Neg	27	F	Neg		Neg		Neg		Neg		Pos	32.02	Pos	32.14	Pos	26.16	Neg		Neg
74	GBS	Vaginal swab	Neg	Neg	Neg	26	F	Pos	36.36	Neg		Neg		Neg		Pos	31.51	Neg		Pos	23.34	Neg		Neg
75	GBS	Vaginal swab	Neg	Neg	Neg	31	F	Neg		Neg		Pos	34.94	Neg		Neg		Neg		Neg		Neg		Neg
76	STI syndrome	Vaginal swab	Neg	Neg	Neg	59	F	Neg		Neg		Neg		Neg		Neg		Neg		Neg		Neg		Neg
77	STI syndrome	Vaginal swab	Neg	Neg	Neg	67	F	Pos	37.48	Neg		Neg		Neg		Neg		Neg		Neg		Neg		Neg
78	Not stated	Vaginal swab	Neg	Neg	Neg	31	F	Pos	32.85	Neg		Pos	18.97	Pos	30.38	Neg		Neg		Neg		Neg		Neg
79	GBS	Vaginal swab	Neg	Neg	Neg	27	F	Pos	36.46	Neg		Neg		Pos	38.82	Neg		Neg		Pos	25.56	Neg		Neg
80	GBS	Vaginal Swab	Neg	Neg	Neg	22	F	Pos	35.4	Neg		Neg		Pos	32.23	Neg		Neg		Neg		Neg		Neg
81	GBS	Vaginal swab	Neg	Neg	Neg	27	F	Pos	36.84	Neg		Neg		Pos	32.74	Neg		Neg		Neg		Neg		Neg
82	STI syndrome	Vaginal swab	Neg	Neg	Neg	5	F	Neg		Neg		Neg		Neg		Neg		Neg		Neg		Neg		Neg
83	STI syndrome	Culgm	Neg		Neg	32	M	Pos	34.73	Neg		Neg		Pos	34.84	Neg		Neg		Neg		Neg		Neg
84	GBS	Vaginal swab	Neg	Neg	Neg	41	F	Pos	36.09	Neg		Neg		Pos	34.11	Neg		Neg		Pos	24.31	Neg		Neg
85	STI syndrome	Vaginal swab	Neg	Neg	Neg	60	F	Pos	36.62	Neg		Neg		Pos	32.49	Neg		Neg		Neg		Neg		Neg
86	STI syndrome	Vaginal swab	Neg	Neg	Neg	41	F	Pos	35.01	Pos	20.7	Pos	17.22	Neg		Pos	10.58	Neg		Pos	27.16	Pos	19.94	Neg
87	GBS	Vaginal Swab	Neg	Neg	Neg	38	F	Neg		Neg		Neg		Pos	36.15	Neg		Neg		Neg		Neg		Neg
88	GBS	Vaginal swab	Neg	Neg	Neg	29	F	Pos	35.94	Neg		Pos	27.56	Pos	33.78	Neg		Neg		Neg		Neg		Neg
89	Not stated	Vaginal swab	Neg	Neg	Neg	36	F	Neg		Neg		Neg		Neg		Neg		Neg		Neg		Neg		Neg
90	Not stated	Vaginal swab	Neg	Neg	Neg	29	F	Neg		Neg		Neg		Neg		Neg		Neg		Pos	25.37	Neg		Neg
91	STI syndrome	Culgm	Neg	Neg	Neg	11	M	Neg		Neg		Neg		Neg		Neg		Neg		Neg		Neg		Neg
92	STI syndrome	Vaginal swab	Neg	Neg	Neg	19	F	Neg		Neg		Neg		Neg		Pos	35.56	Neg		Neg		Neg		Neg
93	STI syndrome	Vaginal swab	Neg	Neg	Neg	11	F	Neg		Neg		Neg		Neg		Neg		Neg		Neg		Neg		Neg
94	STI syndrome	Vaginal swab	Neg	Neg	Neg	24	F	Neg		Pos	31.68	Neg		Neg		Pos	23.32	Neg		Pos	28.71	Pos	30.63	Neg
95	Not stated	Vaginal swab	Neg	Neg	Neg	72	F	Neg		Neg		Neg		Neg		Pos	31.97	Neg		Pos	28.21	Neg		Neg
96	Not stated	Vaginal swab	Neg	Neg	Neg	31	F	Neg		Neg		Neg		Neg		Pos	15.94	Neg		Pos	25.35	Neg		Pos	22.42
97	SNAI	Vaginal swab	Neg	Neg	Neg	2	F	Neg		Neg		Neg		Neg		Neg		Neg		Neg		Neg		Neg
98	Not stated	Vaginal swab	Neg	Neg	Neg	22	F	Neg		Neg		Neg		Neg		Neg		Neg		Pos	25.3	Neg		Neg
99	STI syndrome	Vaginal swab	Neg	Neg	Neg	22	F	Neg		Neg		Neg		Neg		Neg		Neg		Pos	19.18	Neg		Neg
100	Not stated	Vaginal swab	Neg	Neg	Neg	23	F	Neg		Neg		Neg		Neg		Pos	21.86	Neg		Pos	25.44	Neg		Neg
101	Not stated	Vaginal swab	Neg	Neg	Neg	33	F	Neg		Neg		Neg		Neg		Neg		Neg		Neg		Neg		Neg
102	STI syndrome	Vaginal swab	Neg	Neg	Neg	31	F	Neg		Neg		Neg		Neg		Neg		Neg		Pos	30.33	Neg		Neg
103	Not stated	Vaginal swab	Neg	Neg	Neg	31	F	Neg		Pos	30.61	Pos	22.02	Neg		Pos	15.08	Neg		Pos	22.34	Pos	30.77	Neg
104	Not stated	Vaginal swab	Neg	Neg	Neg	35	F	Neg		Neg		Neg		Neg		Pos	32.76	Neg		Neg		Neg		Neg
105	Not stated	Vaginal swab	Neg	NA	Neg	23	F	Neg		Neg		Neg		Neg		Neg		Neg		Pos	25.01	Neg		Neg
106	STI syndrome	Vaginal swab	Neg	Neg	Neg	8	F	Pos	20.88	Pos	38.31	Neg		Pos	17.11	Neg		Neg		Neg		Neg		Neg
107	STI syndrome	Vaginal swab	Neg	Neg	Neg	4	F	Neg		Neg		Neg		Pos	37.09	Neg		Neg		Neg		Neg		Neg
108	Not stated	Vaginal swab	Neg	Neg	Neg	25	F	Neg		Neg		Neg		Pos	34.55	Neg		Neg		Pos	17	Neg		Neg
109	Not stated	Culgm	Pos	NA	Neisseria gonorrhoeae	39	M	Pos	20.53	Pos	27.43	Neg		Pos	16.69	Pos	22.18	Neg		Neg		Pos	25.29	Pos	31.7
110	GBS	Vaginal swab	Neg	Neg	Neg	44	F	Pos	36.08	Neg		Neg		Pos	33.15	Neg		Neg		Pos	28.88	Neg		Neg
111	STI syndrome	Vaginal swab	Neg	Neg	Neg	40	F	Pos	37.72	Neg		Neg		Neg		Neg		Neg		Pos	19.42	Neg		Neg
112	STI syndrome	Vaginal swab	Neg	Neg	Neg	75	F	Pos	38.94	Neg		Neg		Neg		Neg		Neg		Pos	20.85	Neg		Neg
113	Not stated	Vaginal swab	Neg	Neg	Neg	29	F	Neg		Neg		Pos	30.38	Neg		Neg		Neg		Neg		Neg		Neg
114	SNAI	Vaginal swab	Neg	Neg	Neg	2	F	Neg		Neg		Neg		Neg		Neg		Neg		Neg		Neg		Neg
115	Not stated	Vaginal swab	Neg	Neg	Neg	31	F	Pos	38.2	Neg		Pos	35.31	Neg		Pos	15.43	Neg		Pos	18.48	Neg		Neg
116	Non specific indication	Vaginal swab	Neg	Neg	Neg	10	F	Pos	35.99	Neg		Neg		Pos	32.82	Neg		Neg		Pos	28.03	Neg		Neg
117	STI syndrome	Vaginal swab	Neg	Neg	Neg	31	F	Pos	37.5	Neg		Neg		Pos	33.39	Neg		Neg		Pos	19.66	Neg		Neg
118	STI syndrome	Vaginal swab	Neg	Neg	Neg	15	F	Pos	38.78	Neg		Neg		Pos	33.18	Neg		Neg		Neg		Neg		Neg
119	Not stated	Vaginal swab	Neg	Neg	Neg	31	F	Neg		Neg		Neg		Neg		Neg		Neg		Neg		Neg		Neg
120	Not stated	Vaginal swab	Neg	Neg	Neg	4	F	Neg		Neg		Neg		Pos	35.2	Neg		Neg		Neg		Neg		Neg
121	Non specific indication	Vaginal swab	Neg	Neg	Neg	22	F	Neg		Neg		Neg		Pos	36.6	Neg		Neg		Pos	20.98	Neg		Neg
122	STI syndrome	Vaginal swab	Neg	Neg	Neg	6	F	Pos	35.34	Neg		Neg		Pos	32.83	Neg		Neg		Neg		Neg		Neg
123	Surgery	Vaginal swab	Neg	Neg	Neg	29	F	Pos	38.95	Neg		Pos	32.31	Pos	36.09	Pos	12.29	Neg		Pos	21.01	Neg		Neg
124	STI syndrome	Vaginal swab	Neg	Neg	Neg	20	F	Pos	37.81	Pos	27.68	Pos	23.55	Pos	35.63	Pos	13.64	Neg		Neg		Pos	25.1	Pos	15.98
125	Not stated	Vaginal swab	Neg	Neg	Neg	23	F	Neg		Neg		Pos	19.99	Neg		Pos	29.36	Neg		Neg		Neg		Pos	21.74
126	Not stated	Vaginal swab	Neg	Neg	Neg	2	F	Neg		Neg		Pos	29.82	Neg		Neg		Neg		Neg		Neg		Pos	31
127	Not stated	Vaginal swab	Neg	Neg	Neg	26	F	Pos	30.29	Neg		Neg		Pos	28.08	Pos	13.41	Neg		Pos	30.36	Neg		Pos	20.4
128	Non specific indication	Vaginal swab	Neg	Neg	Neg	8	F	Neg		Neg		Neg		Pos	33.81	Neg		Neg		Neg		Neg		Neg
129	Non specific indication	Vaginal swab	Neg	Neg	Neg	30	F	Pos	20.69	Neg		Pos	28.79	Pos	18.66	Pos	11.62	Neg		Neg		Neg		Neg
130	Non specific indication	Vaginal swab	Neg	Neg	Neg	39	F	Neg		Neg		Neg		Neg		Neg		Neg		Pos	18.53	Neg		Neg
131	Not stated	Vaginal swab	Neg	Neg	Neg	2	F	Neg		Neg		Neg		Pos	33.88	Neg		Neg		Neg		Neg		Neg
132	Not stated	Vaginal swab	Neg	Neg	Neg	27	F	Neg		Neg		Neg		Pos	36.67	Neg		Neg		Neg		Neg		Neg
133	Non specific indication	Vaginal swab	Neg	Neg	Neg	32	F	Neg		Neg		Pos	39.52	Neg		Neg		Neg		Neg		Neg		Neg
134	Not stated	Vaginal swab	Neg	Neg	Neg	27	F	Neg		Pos	25.17	Neg		Pos	36.24	Neg		Neg		Neg		Pos	22.4	Neg
135	Non specific indication	Culgm	Neg	NA	Neg	3	M	Pos	37.04	Neg		Neg		Pos	33.14	Neg		Neg		Neg		Neg		Neg
136	Not stated	Vaginal swab	Neg	Neg	Neisseria gonorrhoeae	4	F	Pos	16.1	Neg		Neg		Pos	11.93	Neg		Neg		Neg		Neg		Neg
137	Not stated	Vaginal swab	Neg	Neg	Neg	7	F	Pos	36.39	Neg		Neg		Neg		Neg		Neg		Neg		Neg		Neg
138	STI syndrome	Vaginal swab	Neg	Neg	Neg	30	F	Neg		Pos	27.64	Pos	31.99	Neg		Neg		Neg		Neg		Pos	24.62	Neg
139	Not stated	Culgm	Neg	NA	Neg	20	M	Pos	36.07	Neg		Neg		Pos	33.36	Neg		Neg		Neg		Neg		Neg
140	Non specific indication	Vaginal swab	Neg	Neg	Neg	42	F	Neg		Neg		Neg		Neg		Pos	17.65	Neg		Pos	29.78	Neg		Pos	24.36
141	STI syndrome	Vaginal swab	Neg	Neg	Neg	29	F	Neg		Pos	38.48	Neg		Neg		Neg		Neg		Neg		Neg		Neg
142	Not stated	Vaginal swab	Neg	Neg	Neg	31	F	Pos	39.05	Neg		Neg		Neg		Neg		Neg		Neg		Neg		Neg
143	Not stated	Vaginal swab	Neg	Neg	Neg	36	F	Neg		Neg		Pos	26.11	Neg		Neg		Neg		Pos	20.95	Neg		Neg
144	Not stated	Culgm	Neg	NA	Neg	19	M	Neg		Neg		Neg		Neg		Neg		Neg		Neg		Neg		Neg
145	Not stated	Vaginal swab	Neg	Neg	Neg	19	F	Neg		Pos	24.97	Pos	36.25	Neg		Neg		Neg		Neg		Pos	23.07	Neg
146	Not stated	Vaginal swab	Neg	Neg	Neg	24	F	Neg		Neg		Neg		Neg		Neg		Neg		Pos	17.55	Neg		Neg
147	Not stated	Vaginal swab	Neg	Neg	Neg	31	F	Neg		Neg		Neg		Neg		Neg		Neg		Neg		Neg		Neg
148	STI syndrome	Vaginal swab	Neg	Not done	Neg	25	F	Neg		Neg		Neg		Neg		Pos	23.82	Neg		Pos	27.44	Neg		Neg
